# Supplementary material for: Population level mitogenomics of long-lived bats reveals dynamic heteroplasmy and challenges the Free Radical Theory of Ageing
Source: Sci Rep. 2018 Sep 11;8:13634. doi: 10.1038/s41598-018-31093-2 (PMC6134106; doi:10.1038/s41598-018-31093-2)
Supplement: Supplementary file 2 — Supplementary Dataset 1 [file 41598_2018_31093_MOESM2_ESM.xlsx]

## Sheet: Simulation_results
Coverage	Caller	Power	FP_Rate	Accuracy	Score
50	FreeBayes	0.666667	0.191358	0.240741	0.129782
100	FreeBayes	0.855967	0.77572	0.245192	0.0470711
250	FreeBayes	0.847737	0.763374	0.473301	0.0949423
500	FreeBayes	0.87037	0.308642	0.609929	0.367017
1000	FreeBayes	0.886831	0.0802469	0.767981	0.626416
2500	FreeBayes	0.882716	0.0720165	0.934732	0.765682
5000	FreeBayes	0.917695	0.0514403	0.96861	0.843164
10000	FreeBayes	0.927984	0.0699588	0.991131	0.855408
25000	FreeBayes	0.952675	0.063786	0.993521	0.886128
50	LoFreq	0.325103	0	0.164557	0.0534979
100	LoFreq	0.518519	0	0.210317	0.109053
250	LoFreq	0.705761	0	0.425656	0.300412
500	LoFreq	0.798354	0	0.585052	0.467078
1000	LoFreq	0.800412	0	0.748072	0.598765
2500	LoFreq	0.851852	0.00205761	0.922705	0.784391
5000	LoFreq	0.915638	0.00205761	0.973034	0.889113
10000	LoFreq	0.938272	0.00205761	0.982456	0.919914
25000	LoFreq	0.958848	0	0.991416	0.950617
50	VarScan2	0.12963	0	0.126984	0.0164609
100	VarScan2	0.434156	0	0.208531	0.090535
250	VarScan2	0.744856	0	0.422652	0.314815
500	VarScan2	0.829218	0	0.538462	0.446502
1000	VarScan2	0.899177	0	0.697941	0.627572
2500	VarScan2	0.886831	0.00205761	0.844548	0.74743
5000	VarScan2	0.909465	0	0.920814	0.837449
10000	VarScan2	0.909465	0	0.952489	0.866255
25000	VarScan2	0.911523	0	0.970655	0.884774

## Sheet: Filtered_heteroplasmies
Sample	Position	Ref	Alt	Frequency	Coverage	FEATURE	Codon_pos	Ref_codon	Ref_AA	Alt_codon	Alt_AA	Syn/Nonsyn	Shared/Private	PROVEANScore	Effect
MMY1036	4600	A	G	0.015362	6054	ND2	1st	ACA	T	GCA	A	Nonsynonomous	Private	-3.672	Deleterious
MMY1036	5082	T	A	0.021408	3877	tRNAAla	N/A	N/A	N/A	N/A	N/A	N/A	Private	#N/A	#N/A
MMY1036	5883	A	G	0.021218	1084	COXI	2nd	CAA	Q	CGA	R	Nonsynonomous	Private	0.297	Neutral
MMY104	3927	T	C	0.01055	17631	ND2	3rd	AAT	N	AAC	N	Synonomous	Private	#N/A	#N/A
MMY104	14197	T	C	0.012627	5623	Cytochrome_b	3rd	ATT	I	ATC	I	Synonomous	Private	#N/A	#N/A
MMY104	14226	T	C	0.012303	5852	Cytochrome_b	2nd	ATC	I	ACC	T	Nonsynonomous	Private	-1.578	Neutral
MMY1049	9381	G	A	0.324792	1561	COXIII	1st	GTT	V	ATT	I	Nonsynonomous	Shared	-0.757	Neutral
MMY106	652	T	C	0.010638	3384	12S_rRNA	N/A	N/A	N/A	N/A	N/A	N/A	Shared	#N/A	#N/A
MMY1074	12341	G	T	0.010998	2364	ND5	2nd	TGA	W	TTA	L	Nonsynonomous	Private	-12.849	Deleterious
MMY111	10805	A	G	0.131363	17189	ND4	3rd	CTA	L	CTG	L	Synonomous	Shared	#N/A	#N/A
MMY1122	5159	T	C	0.010198	1569	tRNAAsn	N/A	N/A	N/A	N/A	N/A	N/A	Private	#N/A	#N/A
MMY1132	9381	A	G	0.224234	5579	COXIII	1st	GTT	V	GTT	V	Synonomous	Shared	-0.757	Neutral
MMY114	14292	T	C	0.010248	1171	Cytochrome_b	2nd	CTT	L	CCT	P	Nonsynonomous	Private	-5.189	Deleterious
MMY1148	13300	A	G	0.373962	9632	ND5	1st	ACC	T	GCC	A	Nonsynonomous	Shared	-3.005	Deleterious
MMY1149	1652	C	A	0.012821	1092	16S_rRNA	N/A	N/A	N/A	N/A	N/A	N/A	Private	#N/A	#N/A
MMY1149	1851	C	A	0.011204	1071	16S_rRNA	N/A	N/A	N/A	N/A	N/A	N/A	Shared	#N/A	#N/A
MMY1149	2480	C	A	0.010249	1366	16S_rRNA	N/A	N/A	N/A	N/A	N/A	N/A	Private	#N/A	#N/A
MMY1149	15559	A	G	0.040524	1678	Control_Region	N/A	N/A	N/A	N/A	N/A	N/A	Shared	#N/A	#N/A
MMY1187	13300	A	G	0.244145	7430	ND5	1st	ACC	T	GCC	A	Nonsynonomous	Shared	-3.005	Deleterious
MMY1193	652	T	C	0.011207	3837	12S_rRNA	N/A	N/A	N/A	N/A	N/A	N/A	Shared	#N/A	#N/A
MMY1193	10615	A	G	0.029273	2118	ND4	2nd	GGC	G	GGC	G	Synonomous	Shared	0.705	Neutral
MMY1195	1851	C	A	0.012021	1331	16S_rRNA	N/A	N/A	N/A	N/A	N/A	N/A	Shared	#N/A	#N/A
MMY1195	8734	T	C	0.149684	3641	COXIII	2nd	TTA	L	TCA	S	Nonsynonomous	Shared	-4.189	Deleterious
MMY120	10814	G	A	0.126114	6843	ND4	3rd	ATG	M	ATA	M	Synonomous	Shared	#N/A	#N/A
MMY120	12361	T	C	0.010321	6976	ND5	1st	TCA	S	CCA	P	Nonsynonomous	Private	-4.01	Deleterious
MMY1228	14098	T	A	0.010239	2051	ND6	1st	ATT	I	TTT	F	Nonsynonomous	Shared	-2.515	Deleterious
MMY1230	2181	T	C	0.039323	4730	16S_rRNA	N/A	N/A	N/A	N/A	N/A	N/A	Shared	#N/A	#N/A
MMY1230	5242	G	T	0.010909	1925	tRNACys	N/A	N/A	N/A	N/A	N/A	N/A	Shared	#N/A	#N/A			`
MMY130	8352	T	C	0.052304	3690	ATP6	3rd	CCT	P	CCC	P	Synonomous	Private	#N/A	#N/A
MMY131	1972	T	A	0.015947	1066	16S_rRNA	N/A	N/A	N/A	N/A	N/A	N/A	Shared	#N/A	#N/A
MMY136	13799	T	A	0.010786	3523	ND6	3rd	GTA	V	GTT	V	Synonomous	Shared	#N/A	#N/A
MMY145	3535	C	T	0.028054	1711	ND1	3rd	ACC	T	ACT	T	Synonomous	Private	#N/A	#N/A
MMY145	14405	A	G	0.281588	2493	Cytochrome_b	1st	AAC	N	GAC	D	Nonsynonomous	Shared	-2.73	Deleterious
MMY164	4036	G	A	0.014918	6167	ND2	1st	GCC	A	ACC	T	Nonsynonomous	Shared	-3.007	Deleterious
MMY171	8034	T	C	0.022571	2614	ATP6	3rd	ATT	I	ATC	I	Synonomous	Private	#N/A	#N/A
MMY177	6361	G	A	0.028697	3415	COXI	3rd	CTG	L	CTA	L	Synonomous	Private	#N/A	#N/A
MMY180	16208	G	A	0.025787	4382	Control_Region	N/A	N/A	N/A	N/A	N/A	N/A	Shared	#N/A	#N/A
MMY181	3440	G	A	0.016198	2099	ND1	1st	GCA	A	ACA	T	Nonsynonomous	Private	-1.717	Neutral
MMY181	12652	G	A	0.01017	12586	ND5	1st	GCA	A	ACA	T	Nonsynonomous	Private	-3.53	Deleterious
MMY181	14114	T	C	0.016605	2951	tRNAGlu	N/A	N/A	N/A	N/A	N/A	N/A	Private	#N/A	#N/A
MMY183	14234	T	C	0.01893	3645	Cytochrome_b	1st	TCC	S	CCC	P	Nonsynonomous	Shared	-2.337	Neutral
MMY187	14234	T	C	0.018642	2253	Cytochrome_b	1st	TCC	S	CCC	P	Nonsynonomous	Shared	-2.337	Neutral
MMY188	2813	T	C	0.039913	1829	ND1	1st	TTA	L	CTA	L	Synonomous	Private	#N/A	#N/A
MMY191	1972	T	A	0.010161	1673	16S_rRNA	N/A	N/A	N/A	N/A	N/A	N/A	Shared	#N/A	#N/A
MMY198	2181	T	C	0.055281	14562	16S_rRNA	N/A	N/A	N/A	N/A	N/A	N/A	Shared	#N/A	#N/A
MMY202	10814	G	A	0.489429	10122	ND4	3rd	ATG	M	ATA	M	Synonomous	Shared	#N/A	#N/A
MMY209	4571	T	C	0.011263	4084	ND2	2nd	ATA	M	ACA	T	Nonsynonomous	Shared	-4.805	Deleterious
MMY209	5957	G	A	0.044904	3140	COXI	1st	GGA	G	AGA	STOP	Nonsynonomous	Private	#N/A	#N/A
MMY212	2181	T	C	0.242785	15211	16S_rRNA	N/A	N/A	N/A	N/A	N/A	N/A	Shared	#N/A	#N/A
MMY212	14234	T	C	0.010823	12381	Cytochrome_b	1st	TCC	S	CCC	P	Nonsynonomous	Shared	-2.337	Neutral
MMY212	16169	T	C	0.011491	16187	Control_Region	N/A	N/A	N/A	N/A	N/A	N/A	Private	#N/A	#N/A
MMY2280	9381	A	G	0.334938	2493	COXIII	1st	GTT	V	GTT	V	Synonomous	Shared	-0.757	Neutral
MMY2280	14234	T	C	0.017795	3147	Cytochrome_b	1st	TCC	S	CCC	P	Nonsynonomous	Shared	-2.337	Neutral
MMY2282	3981	C	A	0.010033	7176	ND2	3rd	GTC	V	GTA	V	Synonomous	Shared	#N/A	#N/A
MMY2282	15160	T	C	0.048167	4692	Cytochrome_b	3rd	TTT	F	TTC	F	Synonomous	Private	#N/A	#N/A
MMY2298	3981	C	A	0.012218	5238	ND2	3rd	GTC	V	GTA	V	Synonomous	Shared	#N/A	#N/A
MMY2298	5242	G	T	0.011628	1290	tRNACys	N/A	N/A	N/A	N/A	N/A	N/A	Shared	#N/A	#N/A
MMY2298	14142	G	T	0.012869	1865	tRNAGlu	N/A	N/A	N/A	N/A	N/A	N/A	Shared	#N/A	#N/A
MMY2310	14206	T	C	0.013746	3492	Cytochrome_b	3rd	TCT	S	TCC	S	Synonomous	Shared	#N/A	#N/A
MMY2317	1675	C	A	0.011935	1592	16S_rRNA	N/A	N/A	N/A	N/A	N/A	N/A	Shared	#N/A	#N/A
MMY2332	10507	T	C	0.010046	1095	ND4	2nd	CTT	L	CCT	P	Nonsynonomous	Private	-5.162	Deleterious
MMY235	10805	A	G	0.035853	1032	ND4	3rd	CTA	L	CTG	L	Synonomous	Shared	#N/A	#N/A
MMY2352	836	C	A	0.010383	2793	12S_rRNA	N/A	N/A	N/A	N/A	N/A	N/A	Private	#N/A	#N/A
MMY2352	1125	C	A	0.011447	1223	16S_rRNA	N/A	N/A	N/A	N/A	N/A	N/A	Private	#N/A	#N/A
MMY2352	4319	G	T	0.011021	3448	ND2	2nd	TGA	W	TTA	L	Nonsynonomous	Private	-12.465	Deleterious
MMY2352	10846	G	T	0.012087	1572	ND4	2nd	TGA	W	TTA	L	Nonsynonomous	Private	-9.52	Deleterious
MMY2352	15308	C	A	0.010681	2247	Cytochrome_b	1st	CAC	H	AAC	N	Nonsynonomous	Private	0.501	Neutral
MMY2357	2355	C	A	0.010039	1793	16S_rRNA	N/A	N/A	N/A	N/A	N/A	N/A	Private	#N/A	#N/A
MMY2357	3981	C	A	0.011445	3495	ND2	3rd	GTC	V	GTA	V	Synonomous	Shared	#N/A	#N/A
MMY2365	4083	A	C	0.018843	7642	ND2	3rd	GAA	E	GAC	D	Nonsynonomous	Shared	-2.623	Deleterious
MMY2368	3981	C	A	0.010422	12474	ND2	3rd	GTC	V	GTA	V	Synonomous	Shared	#N/A	#N/A
MMY2368	4036	G	A	0.130762	13406	ND2	1st	GCC	A	ACC	T	Nonsynonomous	Shared	-3.007	Deleterious
MMY2368	5402	C	T	0.016316	1900	COXI	1st	CTA	L	TTA	L	Synonomous	Private	#N/A	#N/A
MMY2368	5498	C	A	0.010353	1642	COXI	1st	CAA	Q	AAA	K	Nonsynonomous	Shared	-2.279	Neutral
MMY2368	11675	C	A	0.011839	1267	tRNASer	N/A	N/A	N/A	N/A	N/A	N/A	Private	#N/A	#N/A
MMY2368	12371	T	C	0.010152	1773	ND5	2nd	CTT	L	CCT	P	Nonsynonomous	Private	-5.062	Deleterious
MMY2368	14142	G	T	0.011337	4234	tRNAGlu	N/A	N/A	N/A	N/A	N/A	N/A	Shared	#N/A	#N/A
MMY2379	1934	C	A	0.016489	1880	16S_rRNA	N/A	N/A	N/A	N/A	N/A	N/A	Private	#N/A	#N/A
MMY2379	3981	C	A	0.010131	6416	ND2	3rd	GTC	V	GTA	V	Synonomous	Shared	#N/A	#N/A
MMY2379	5129	C	A	0.013799	2174	tRNAAsn	N/A	N/A	N/A	N/A	N/A	N/A	Private	#N/A	#N/A
MMY2379	5759	G	A	0.029736	2085	COXI	1st	GCG	A	ACG	T	Nonsynonomous	Shared	-1.197	Neutral
MMY2379	7793	C	A	0.010531	2089	tRNALys	N/A	N/A	N/A	N/A	N/A	N/A	Private	#N/A	#N/A
MMY2379	14017	C	A	0.014898	2685	ND6	1st	GGG	G	TGG	W	Nonsynonomous	Private	-5.137	Deleterious
MMY2379	14022	C	A	0.016654	2642	ND6	2nd	GGG	G	GTG	V	Nonsynonomous	Private	-8.533	Deleterious
MMY2379	14251	C	A	0.015719	2672	Cytochrome_b	3rd	CCC	P	CCA	P	Synonomous	Private	#N/A	#N/A
MMY2379	14742	C	A	0.010364	4921	Cytochrome_b	2nd	CCA	P	CAA	Q	Nonsynonomous	Private	-6.427	Deleterious
MMY2389	4083	A	C	0.027869	10047	ND2	3rd	GAA	E	GAC	D	Nonsynonomous	Shared	-2.623	Deleterious
MMY2389	4084	G	A	0.011146	9779	ND2	1st	GCA	A	ACA	T	Nonsynonomous	Shared	-3.497	Deleterious
MMY2395	1807	C	A	0.011177	1521	16S_rRNA	N/A	N/A	N/A	N/A	N/A	N/A	Private	#N/A	#N/A
MMY2395	3981	C	A	0.010529	7218	ND2	3rd	GTC	V	GTA	V	Synonomous	Shared	#N/A	#N/A
MMY2399	4060	G	A	0.010239	8106	ND2	1st	GAA	E	AAA	K	Nonsynonomous	Shared	1.689	Neutral
MMY2406	16154	C	T	0.028296	4771	Control_Region	N/A	N/A	N/A	N/A	N/A	N/A	Private	#N/A	#N/A
MMY2407	11610	T	C	0.012736	2277	tRNAHis	N/A	N/A	N/A	N/A	N/A	N/A	Private	#N/A	#N/A
MMY2407	14405	G	A	0.46262	5190	Cytochrome_b	1st	AAC	N	AAC	N	Synonomous	Shared	-2.73	Deleterious
MMY2408	14405	G	A	0.35094	3881	Cytochrome_b	1st	AAC	N	AAC	N	Synonomous	Shared	-2.73	Deleterious
MMY2411	10243	T	C	0.011594	1035	ND4	2nd	CTC	L	CCC	P	Nonsynonomous	Private	-3.22	Deleterious
MMY2411	14206	T	C	0.014454	2975	Cytochrome_b	3rd	TCT	S	TCC	S	Synonomous	Shared	#N/A	#N/A
MMY2411	16149	T	C	0.010846	6915	Control_Region	N/A	N/A	N/A	N/A	N/A	N/A	Private	#N/A	#N/A
MMY243	5242	G	T	0.01092	6502	tRNACys	N/A	N/A	N/A	N/A	N/A	N/A	Shared	#N/A	#N/A
MMY2438	4083	A	C	0.019134	7578	ND2	3rd	GAA	E	GAC	D	Nonsynonomous	Shared	-2.623	Deleterious
MMY2455	3981	C	A	0.010184	6677	ND2	3rd	GTC	V	GTA	V	Synonomous	Shared	#N/A	#N/A
MMY2455	14234	T	C	0.018996	2790	Cytochrome_b	1st	TCC	S	CCC	P	Nonsynonomous	Shared	-2.337	Neutral
MMY2466	13659	T	A	0.019774	6726	ND6	2nd	AAT	N	ATT	I	Nonsynonomous	Private	-1.394	Neutral
MMY2468	12681	C	T	0.288147	14680	ND5	3rd	ATC	I	ATT	I	Synonomous	Private	#N/A	#N/A
MMY2469	4083	A	C	0.033204	6716	ND2	3rd	GAA	E	GAC	D	Nonsynonomous	Shared	-2.623	Deleterious
MMY252	13300	A	G	0.063	5127	ND5	1st	ACC	T	GCC	A	Nonsynonomous	Shared	-3.005	Deleterious
MMY256	10814	A	G	0.347053	1968	ND4	3rd	ATG	M	ATG	M	Synonomous	Shared	#N/A	#N/A
MMY2561	1972	T	A	0.013333	1050	16S_rRNA	N/A	N/A	N/A	N/A	N/A	N/A	Shared	#N/A	#N/A
MMY259	7864	T	C	0.01155	1039	ATP8	3rd	TTT	F	TTC	F	Synonomous	Private	#N/A	#N/A
MMY259	10260	A	G	0.012545	1116	ND4	1st	AGC	S	GGC	G	Nonsynonomous	Private	-1.058	Neutral
MMY2607	2804	G	A	0.056279	3838	ND1	1st	GTA	V	ATA	M	Nonsynonomous	Private	-1.599	Neutral
MMY2607	5498	C	A	0.010672	1874	COXI	1st	CAA	Q	AAA	K	Nonsynonomous	Shared	-2.279	Neutral
MMY2680	5155	A	G	0.010811	1110	tRNAAsn	N/A	N/A	N/A	N/A	N/A	N/A	Private	#N/A	#N/A
MMY275	8279	T	C	0.012479	1202	ATP6	2nd	ATT	I	ACT	T	Nonsynonomous	Private	-3.813	Deleterious
MMY275	8521	A	G	0.013479	1187	ATP6	1st	ACC	T	GCC	A	Nonsynonomous	Private	-1.3	Neutral
MMY275	14852	T	C	0.025959	4199	Cytochrome_b	1st	TAC	Y	CAC	H	Nonsynonomous	Private	-3.82	Deleterious
MMY277	3295	T	C	0.013168	4101	ND1	3rd	CCT	P	CCC	P	Synonomous	Private	#N/A	#N/A
MMY278	15618	C	T	0.012743	1648	Control_Region	N/A	N/A	N/A	N/A	N/A	N/A	Private	#N/A	#N/A
MMY281	4568	T	A	0.011314	8308	ND2	2nd	TTT	F	TAT	Y	Nonsynonomous	Shared	-2.624	Deleterious
MMY281	4571	T	C	0.016519	8354	ND2	2nd	ATA	M	ACA	T	Nonsynonomous	Shared	-4.805	Deleterious
MMY2820	9016	A	C	0.010936	1463	COXIII	2nd	AAC	N	ACC	T	Nonsynonomous	Shared	-5.317	Deleterious
MMY303	9381	A	G	0.372901	5956	COXIII	1st	GTT	V	GTT	V	Synonomous	Shared	-0.757	Neutral
MMY308	4083	A	C	0.010374	8386	ND2	3rd	GAA	E	GAC	D	Nonsynonomous	Shared	-2.623	Deleterious
MMY3084	4060	G	A	0.018259	7558	ND2	1st	GAA	E	AAA	K	Nonsynonomous	Shared	1.689	Neutral
MMY317	4571	T	C	0.010123	10669	ND2	2nd	ATA	M	ACA	T	Nonsynonomous	Shared	-4.805	Deleterious
MMY317	9381	G	A	0.331459	4091	COXIII	1st	GTT	V	ATT	I	Nonsynonomous	Shared	-0.757	Neutral
MMY317	11312	T	C	0.054285	4808	ND4	3rd	CCT	P	CCC	P	Synonomous	Private	#N/A	#N/A
MMY319	14206	T	C	0.014015	11559	Cytochrome_b	3rd	TCT	S	TCC	S	Synonomous	Shared	#N/A	#N/A
MMY32	4060	G	A	0.015855	7758	ND2	1st	GAA	E	AAA	K	Nonsynonomous	Shared	1.689	Neutral
MMY32	9645	T	C	0.010864	1841	ND3	3rd	CCT	P	CCC	P	Synonomous	Private	#N/A	#N/A
MMY330	883	G	A	0.121607	2837	12S_rRNA	N/A	N/A	N/A	N/A	N/A	N/A	Private	#N/A	#N/A
MMY330	4683	A	G	0.012622	6338	ND2	3rd	CTA	L	CTG	L	Synonomous	Private	#N/A	#N/A
MMY335	6765	A	G	0.010903	2568	COXI	2nd	GAA	E	GGA	G	Nonsynonomous	Private	-2.355	Neutral
MMY335	10615	G	A	0.200573	1745	ND4	2nd	GGC	G	GAC	D	Nonsynonomous	Shared	0.705	Neutral
MMY339	4568	T	A	0.010736	9501	ND2	2nd	TTT	F	TAT	Y	Nonsynonomous	Shared	-2.624	Deleterious
MMY339	4571	T	C	0.013998	9573	ND2	2nd	ATA	M	ACA	T	Nonsynonomous	Shared	-4.805	Deleterious
MMY339	9381	A	G	0.044271	5263	COXIII	1st	GTT	V	GTT	V	Synonomous	Shared	-0.757	Neutral
MMY340	652	T	C	0.011724	5459	12S_rRNA	N/A	N/A	N/A	N/A	N/A	N/A	Shared	#N/A	#N/A
MMY340	9381	A	G	0.029947	11220	COXIII	1st	GTT	V	GTT	V	Synonomous	Shared	-0.757	Neutral
MMY340	14098	T	A	0.010448	4020	ND6	1st	ATT	I	TTT	F	Nonsynonomous	Shared	-2.515	Deleterious
MMY340	14206	T	C	0.012969	4935	Cytochrome_b	3rd	TCT	S	TCC	S	Synonomous	Shared	#N/A	#N/A
MMY341	652	T	C	0.011526	7635	12S_rRNA	N/A	N/A	N/A	N/A	N/A	N/A	Shared	#N/A	#N/A
MMY345	960	A	T	0.010121	1482	12S_rRNA	N/A	N/A	N/A	N/A	N/A	N/A	Private	#N/A	#N/A
MMY345	970	C	T	0.025	1880	12S_rRNA	N/A	N/A	N/A	N/A	N/A	N/A	Private	#N/A	#N/A
MMY346	652	T	C	0.010109	17015	12S_rRNA	N/A	N/A	N/A	N/A	N/A	N/A	Shared	#N/A	#N/A
MMY346	14206	T	C	0.012437	12061	Cytochrome_b	3rd	TCT	S	TCC	S	Synonomous	Shared	#N/A	#N/A
MMY347	652	T	C	0.010083	2777	12S_rRNA	N/A	N/A	N/A	N/A	N/A	N/A	Shared	#N/A	#N/A
MMY352	4146	C	T	0.010407	6534	ND2	3rd	ATC	I	ATT	I	Synonomous	Private	#N/A	#N/A
MMY352	10615	G	A	0.372407	3037	ND4	2nd	GGC	G	GAC	D	Nonsynonomous	Shared	0.705	Neutral
MMY354	14204	T	C	0.011571	2679	Cytochrome_b	1st	TCT	S	CCT	P	Nonsynonomous	Private	-1.177	Neutral
MMY355	3343	T	C	0.010265	1169	ND1	3rd	GCT	A	GCC	A	Synonomous	Private	#N/A	#N/A
MMY356	6440	G	A	0.011594	2070	COXI	1st	GTC	V	ATC	I	Nonsynonomous	Private	-0.001	Neutral
MMY357	4571	T	C	0.010824	6375	ND2	2nd	ATA	M	ACA	T	Nonsynonomous	Shared	-4.805	Deleterious
MMY357	4651	G	A	0.042799	6402	ND2	1st	GTC	V	ATC	I	Nonsynonomous	Private	0.369	Neutral
MMY357	8181	T	C	0.146407	2978	ATP6	3rd	ATT	I	ATC	I	Synonomous	Private	#N/A	#N/A
MMY358	4571	T	C	0.010543	5027	ND2	2nd	ATA	M	ACA	T	Nonsynonomous	Shared	-4.805	Deleterious
MMY360	13300	A	G	0.31373	4676	ND5	1st	ACC	T	GCC	A	Nonsynonomous	Shared	-3.005	Deleterious
MMY360	13799	T	A	0.021908	2830	ND6	3rd	GTA	V	GTT	V	Synonomous	Shared	#N/A	#N/A
MMY405	4568	T	A	0.011345	7140	ND2	2nd	TTT	F	TAT	Y	Nonsynonomous	Shared	-2.624	Deleterious
MMY405	4571	T	C	0.013733	7209	ND2	2nd	ATA	M	ACA	T	Nonsynonomous	Shared	-4.805	Deleterious
MMY457	3129	C	A	0.012764	4309	ND1	2nd	TCA	S	TAA	STOP	Nonsynonomous	Shared	#N/A	#N/A
MMY457	7240	G	T	0.010373	2892	COXII	2nd	TGA	W	TTA	L	Nonsynonomous	Private	-12.794	Deleterious
MMY457	7587	C	A	0.012014	3829	COXII	1st	CAA	Q	AAA	K	Nonsynonomous	Private	-3.916	Deleterious
MMY457	9596	C	A	0.012323	2759	ND3	2nd	TCA	S	TAA	STOP	Nonsynonomous	Shared	#N/A	#N/A
MMY457	14142	G	T	0.012186	2626	tRNAGlu	N/A	N/A	N/A	N/A	N/A	N/A	Shared	#N/A	#N/A
MMY457	16208	G	A	0.022663	5339	Control_Region	N/A	N/A	N/A	N/A	N/A	N/A	Shared	#N/A	#N/A
MMY462	1487	C	A	0.012	2250	16S_rRNA	N/A	N/A	N/A	N/A	N/A	N/A	Private	#N/A	#N/A
MMY462	2181	T	C	0.043161	4379	16S_rRNA	N/A	N/A	N/A	N/A	N/A	N/A	Shared	#N/A	#N/A
MMY462	3129	C	A	0.010003	3499	ND1	2nd	TCA	S	TAA	STOP	Nonsynonomous	Shared	#N/A	#N/A
MMY462	3981	C	A	0.011771	6032	ND2	3rd	GTC	V	GTA	V	Synonomous	Shared	#N/A	#N/A
MMY462	6312	G	T	0.010743	4282	COXI	2nd	TGA	W	TTA	L	Nonsynonomous	Private	-8.908	Deleterious
MMY462	9619	G	T	0.010667	3375	ND3	1st	GAC	D	TAC	Y	Nonsynonomous	Private	-8.871	Deleterious
MMY462	15483	C	A	0.010422	2111	Control_Region	N/A	N/A	N/A	N/A	N/A	N/A	Private	#N/A	#N/A
MMY476	1972	T	A	0.010302	1359	16S_rRNA	N/A	N/A	N/A	N/A	N/A	N/A	Shared	#N/A	#N/A
MMY478	14206	T	C	0.016137	1983	Cytochrome_b	3rd	TCT	S	TCC	S	Synonomous	Shared	#N/A	#N/A
MMY479	5759	G	A	0.084956	4520	COXI	1st	GCG	A	ACG	T	Nonsynonomous	Shared	-1.197	Neutral
MMY479	6349	T	C	0.010121	4545	COXI	3rd	TCT	S	TCC	S	Synonomous	Private	#N/A	#N/A
MMY499	1972	T	A	0.013659	1025	16S_rRNA	N/A	N/A	N/A	N/A	N/A	N/A	Shared	#N/A	#N/A
MMY505	4571	T	C	0.010708	4856	ND2	2nd	ATA	M	ACA	T	Nonsynonomous	Shared	-4.805	Deleterious
MMY510	4571	T	C	0.010552	8529	ND2	2nd	ATA	M	ACA	T	Nonsynonomous	Shared	-4.805	Deleterious
MMY510	9381	A	G	0.232022	4728	COXIII	1st	GTT	V	GTT	V	Synonomous	Shared	-0.757	Neutral
MMY510	13826	T	C	0.19603	6953	ND6	3rd	GTA	V	GTG	V	Synonomous	Private	#N/A	#N/A
MMY514	11834	T	C	0.010015	1997	ND5	2nd	CTT	L	CCT	P	Nonsynonomous	Private	-4.201	Deleterious
MMY52	4083	A	C	0.012697	2914	ND2	3rd	GAA	E	GAC	D	Nonsynonomous	Shared	-2.623	Deleterious
MMY52	4084	G	A	0.012032	2909	ND2	1st	GCA	A	ACA	T	Nonsynonomous	Shared	-3.497	Deleterious
MMY52	4112	C	A	0.01826	3505	ND2	2nd	GCC	A	GAC	D	Nonsynonomous	Shared	-4.81	Deleterious
MMY52	4120	T	A	0.012222	3682	ND2	1st	TCC	S	ACC	T	Nonsynonomous	Shared	-2.622	Deleterious
MMY52	13799	T	A	0.015093	2584	ND6	3rd	GTA	V	GTT	V	Synonomous	Shared	#N/A	#N/A
MMY523	9335	C	A	0.013898	1511	COXIII	3rd	CAC	H	CAA	Q	Nonsynonomous	Private	-7.545	Deleterious
MMY526	12038	T	C	0.027969	2181	ND5	2nd	ATG	M	ACG	T	Nonsynonomous	Private	-3.474	Deleterious
MMY535	15559	A	G	0.102743	2151	Control_Region	N/A	N/A	N/A	N/A	N/A	N/A	Shared	#N/A	#N/A
MMY537	2709	C	T	0.378132	1317	tRNALeu	N/A	N/A	N/A	N/A	N/A	N/A	Shared	#N/A	#N/A
MMY537	5915	A	G	0.075075	2997	COXI	1st	ACA	T	GCA	A	Nonsynonomous	Shared	-4.329	Deleterious
MMY537	9464	C	T	0.408573	2543	tRNAGly	N/A	N/A	N/A	N/A	N/A	N/A	Shared	#N/A	#N/A
MMY566	5242	G	T	0.011976	1169	tRNACys	N/A	N/A	N/A	N/A	N/A	N/A	Shared	#N/A	#N/A
MMY566	10249	G	T	0.010823	1386	ND4	2nd	TGA	W	TTA	L	Nonsynonomous	Private	-8.857	Deleterious
MMY572	14206	T	C	0.015658	2810	Cytochrome_b	3rd	TCT	S	TCC	S	Synonomous	Shared	#N/A	#N/A
MMY578	4083	A	C	0.073805	4688	ND2	3rd	GAA	E	GAC	D	Nonsynonomous	Shared	-2.623	Deleterious
MMY578	4084	G	A	0.054089	4585	ND2	1st	GCA	A	ACA	T	Nonsynonomous	Shared	-3.497	Deleterious
MMY578	4112	C	A	0.076061	5443	ND2	2nd	GCC	A	GAC	D	Nonsynonomous	Shared	-4.81	Deleterious
MMY578	4120	T	A	0.03697	5545	ND2	1st	TCC	S	ACC	T	Nonsynonomous	Shared	-2.622	Deleterious
MMY579	2088	G	T	0.01079	2039	16S_rRNA	N/A	N/A	N/A	N/A	N/A	N/A	Private	#N/A	#N/A
MMY579	9624	C	A	0.010321	4263	ND3	3rd	CCC	P	CCA	P	Synonomous	Private	#N/A	#N/A
MMY579	14023	C	A	0.01197	3091	ND6	1st	GGG	G	TGG	W	Nonsynonomous	Private	-7.635	Deleterious
MMY579	15051	G	T	0.010682	3183	Cytochrome_b	2nd	GGG	G	GTG	V	Nonsynonomous	Private	-6.058	Deleterious
MMY586	10814	A	G	0.322064	5561	ND4	3rd	ATG	M	ATG	M	Synonomous	Shared	#N/A	#N/A
MMY602	7563	G	T	0.011184	1520	COXII	1st	GAC	D	TAC	Y	Nonsynonomous	Private	-8.819	Deleterious
MMY646	11738	T	C	0.010375	1253	tRNALeu	N/A	N/A	N/A	N/A	N/A	N/A	Private	#N/A	#N/A
MMY66	6244	T	C	0.013716	3135	COXI	3rd	GAT	D	GAC	D	Synonomous	Private	#N/A	#N/A
MMY66	7780	G	A	0.116809	2808	tRNALys	N/A	N/A	N/A	N/A	N/A	N/A	Shared	#N/A	#N/A
MMY670	1675	C	A	0.010969	2735	16S_rRNA	N/A	N/A	N/A	N/A	N/A	N/A	Shared	#N/A	#N/A
MMY670	10183	C	A	0.010095	1783	ND4L	1st	CAA	Q	AAA	K	Nonsynonomous	Private	-3.122	Deleterious
MMY68	10615	A	G	0.287425	1670	ND4	2nd	GGC	G	GGC	G	Synonomous	Shared	0.705	Neutral
MMY688	13300	A	G	0.139787	5444	ND5	1st	ACC	T	GCC	A	Nonsynonomous	Shared	-3.005	Deleterious
MMY688	15501	T	C	0.022584	1107	Control_Region	N/A	N/A	N/A	N/A	N/A	N/A	Private	#N/A	#N/A
MMY691	4083	A	C	0.019428	5765	ND2	3rd	GAA	E	GAC	D	Nonsynonomous	Shared	-2.623	Deleterious
MMY691	4084	G	A	0.013376	5682	ND2	1st	GCA	A	ACA	T	Nonsynonomous	Shared	-3.497	Deleterious
MMY697	14256	C	A	0.010826	1755	Cytochrome_b	2nd	CCA	P	CAA	Q	Nonsynonomous	Private	-5.252	Deleterious
MMY705	16179	C	T	0.010777	5660	Control_Region	N/A	N/A	N/A	N/A	N/A	N/A	Shared	#N/A	#N/A
MMY733	14234	T	C	0.019426	2368	Cytochrome_b	1st	TCC	S	CCC	P	Nonsynonomous	Shared	-2.337	Neutral
MMY736	13300	A	G	0.057112	6531	ND5	1st	ACC	T	GCC	A	Nonsynonomous	Shared	-3.005	Deleterious
MMY763	10615	A	G	0.18991	4202	ND4	2nd	GGC	G	GGC	G	Synonomous	Shared	0.705	Neutral
MMY763	14175	A	G	0.012218	1064	tRNAGlu	N/A	N/A	N/A	N/A	N/A	N/A	Private	#N/A	#N/A
MMY785	16179	C	T	0.230346	3091	Control_Region	N/A	N/A	N/A	N/A	N/A	N/A	Shared	#N/A	#N/A
MMY839	6987	T	C	0.015075	5904	tRNAAsp	N/A	N/A	N/A	N/A	N/A	N/A	Private	#N/A	#N/A
MMY843	4083	A	C	0.165753	11312	ND2	3rd	GAA	E	GAC	D	Nonsynonomous	Shared	-2.623	Deleterious
MMY843	4084	G	A	0.043129	9831	ND2	1st	GCA	A	ACA	T	Nonsynonomous	Shared	-3.497	Deleterious
MMY843	4112	C	A	0.067619	9450	ND2	2nd	GCC	A	GAC	D	Nonsynonomous	Shared	-4.81	Deleterious
MMY843	8734	T	C	0.138524	4714	COXIII	2nd	TTA	L	TCA	S	Nonsynonomous	Shared	-4.189	Deleterious
MMY87	7780	G	A	0.306813	4022	tRNALys	N/A	N/A	N/A	N/A	N/A	N/A	Shared	#N/A	#N/A
MMY87	14234	T	C	0.017639	2211	Cytochrome_b	1st	TCC	S	CCC	P	Nonsynonomous	Shared	-2.337	Neutral
MMY872	14154	C	A	0.010339	1741	tRNAGlu	N/A	N/A	N/A	N/A	N/A	N/A	Private	#N/A	#N/A
MMY879	6347	T	C	0.021387	1543	COXI	1st	TCT	S	CCT	P	Nonsynonomous	Private	-2.148	Neutral
MMY879	9424	C	A	0.011122	1978	COXIII	2nd	TCT	S	TAT	Y	Nonsynonomous	Private	-4.369	Deleterious
MMY897	4083	A	C	0.176435	10049	ND2	3rd	GAA	E	GAC	D	Nonsynonomous	Shared	-2.623	Deleterious
MMY897	4084	G	A	0.040056	8613	ND2	1st	GCA	A	ACA	T	Nonsynonomous	Shared	-3.497	Deleterious
MMY897	4112	C	A	0.05041	9145	ND2	2nd	GCC	A	GAC	D	Nonsynonomous	Shared	-4.81	Deleterious
MMY908	2709	C	T	0.433692	1953	tRNALeu	N/A	N/A	N/A	N/A	N/A	N/A	Shared	#N/A	#N/A
MMY908	5915	A	G	0.093871	3345	COXI	1st	ACA	T	GCA	A	Nonsynonomous	Shared	-4.329	Deleterious
MMY908	9464	C	T	0.403023	2382	tRNAGly	N/A	N/A	N/A	N/A	N/A	N/A	Shared	#N/A	#N/A
MMY91	9534	A	G	0.020975	1621	ND3	3rd	CTA	L	CTG	L	Synonomous	Private	#N/A	#N/A
MMY93	11743	G	A	0.023348	2013	tRNALeu	N/A	N/A	N/A	N/A	N/A	N/A	Private	#N/A	#N/A
MMY933	1851	C	A	0.013734	1529	16S_rRNA	N/A	N/A	N/A	N/A	N/A	N/A	Shared	#N/A	#N/A
MMY933	2508	G	T	0.010406	4997	16S_rRNA	N/A	N/A	N/A	N/A	N/A	N/A	Private	#N/A	#N/A
MMY933	5123	C	A	0.011846	2026	tRNAAsn	N/A	N/A	N/A	N/A	N/A	N/A	Private	#N/A	#N/A
MMY933	9016	A	C	0.012945	2163	COXIII	2nd	AAC	N	ACC	T	Nonsynonomous	Shared	-5.317	Deleterious
MMY933	9596	C	A	0.012482	1362	ND3	2nd	TCA	S	TAA	STOP	Nonsynonomous	Shared	#N/A	#N/A
MMY933	9891	G	T	0.010234	1368	tRNAArg	N/A	N/A	N/A	N/A	N/A	N/A	Private	#N/A	#N/A
MMY933	14234	T	C	0.019018	2892	Cytochrome_b	1st	TCC	S	CCC	P	Nonsynonomous	Shared	-2.337	Neutral
MMY937	8313	C	A	0.148726	5964	ATP6	3rd	TTC	F	TTA	L	Nonsynonomous	Private	-1.186	Neutral
MMY94	14098	T	A	0.010146	1577	ND6	1st	ATT	I	TTT	F	Nonsynonomous	Shared	-2.515	Deleterious
MMY96	5213	A	G	0.012536	1037	tRNACys	N/A	N/A	N/A	N/A	N/A	N/A	Private	#N/A	#N/A
MMY96	13688	T	C	0.07564	6835	ND6	3rd	ATA	M	ATG	M	Synonomous	Private	#N/A	#N/A
MMY981	4060	G	A	0.012307	5688	ND2	1st	GAA	E	AAA	K	Nonsynonomous	Shared	1.689	Neutral

## Sheet: Heteroplasmies_all_samples
Sample	RFID	Count	Primary_dataset
MMY32	000715B9C8	2	FALSE
MMY981	000715B9C8	1	FALSE		N_samples = 232 N_individuals = 195 Count = Number of heteroplasmic sites
MMY2399	000715B9C8	1	FALSE
MMY3084	000715B9C8	1	TRUE
MMY191	000715A07B	1	FALSE
MMY612	000715A07B	0	FALSE
MMY2369	000715A07B	0	FALSE
MMY2832	000715A07B	0	TRUE
MMY136	0006C84C0B	1	FALSE
MMY665	0006C84C0B	0	FALSE
MMY2394	0006C84C0B	0	FALSE
MMY2830	0006C84C0B	0	TRUE
MMY106	000715AA2A	1	FALSE
MMY872	000715AA2A	1	FALSE
MMY2323	000715AA2A	0	TRUE
MMY706	0007158EC8	0	FALSE
MMY2292	0007158EC8	0	FALSE
MMY2820	0007158EC8	1	TRUE
MMY704	000715835E	0	FALSE
MMY1171	000715835E	0	FALSE
MMY2561	000715835E	1	FALSE
MMY198	000702FF51	1	FALSE
MMY462	000702FF51	7	FALSE
MMY1230	000702FF51	2	TRUE
MMY134	000702EA84	0	FALSE
MMY579	000702EA84	4	FALSE
MMY2298	000702EA84	3	TRUE
MMY54	000702E6B0	0	FALSE
MMY933	000702E6B0	7	FALSE
MMY2455	000702E6B0	2	TRUE
MMY183	0006B3E42D	1	FALSE
MMY697	0006B3E42D	1	FALSE
MMY2352	0006B3E42D	5	TRUE
MMY197	0006B39389	0	FALSE
MMY670	0006B39389	2	FALSE
MMY2426	0006B39389	0	TRUE
MMY251	0006B38DA8	0	FALSE
MMY733	0006B38DA8	1	FALSE
MMY1074	0006B38DA8	1	TRUE
MMY811	00074EE4BE	0	FALSE
MMY691	00074EE4BE	2	TRUE
MMY537	000728F304	3	FALSE
MMY908	000728F304	3	TRUE
MMY2317	000702D646	1	TRUE
MMY2680	000702D646	1	FALSE
MMY843	0006E249B4	4	FALSE
MMY1195	0006E249B4	2	TRUE
MMY602	0006E248E6	1	FALSE
MMY2318	0006E248E6	0	TRUE
MMY252	0006B3E02F	1	FALSE
MMY736	0006B3E02F	1	TRUE
MMY180	0006B3D199	1	FALSE
MMY457	0006B3D199	6	TRUE
MMY646	0006B3BC85	1	FALSE
MMY2365	0006B3BC85	1	TRUE
MMY463	0006B3B7C3	0	FALSE
MMY2577	0006B3B7C3	0	TRUE
MMY701	0006B3B5B8	0	FALSE
MMY1094	0006B3B5B8	0	TRUE
MMY68	NoTransp13	1	FALSE
MMY2607	NoTransp12	2	TRUE
MMY431	00074FFDEF	0	FALSE
MMY405	00074FEF63	2	TRUE
MMY915	00074FEBCA	0	TRUE
MMY435	00074FEBC9	0	TRUE
MMY347	00074F82C6	1	TRUE
MMY1058	00074F3715	0	TRUE
MMY904	00074F31EC	0	TRUE
MMY510	00074F0DE9	3	TRUE
MMY426	00074F0DCE	0	TRUE
MMY939	00074F0B7B	0	TRUE
MMY1057	00074F03AA	0	FALSE
MMY897	00074F018B	3	TRUE
MMY1187	00074EF6C2	1	TRUE
MMY2332	00074EF4E8	1	TRUE
MMY406	00074EEB81	0	TRUE
MMY1030	00074EE321	0	TRUE
MMY671	00074EE192	0	TRUE
MMY1150	00074ED71F	0	TRUE
MMY1049	00074DDE4B	1	TRUE
MMY763	00074DD8A8	2	FALSE
MMY499	00072AD182	1	TRUE
MMY332	00072A8D44	0	TRUE
MMY346	00072A432A	2	TRUE
MMY342	00072A106F	0	TRUE
MMY352	00072A069A	2	TRUE
MMY417	000729183E	0	TRUE
MMY514	00072912CF	1	TRUE
MMY526	000728F3AD	1	TRUE
MMY371	000728E747	0	FALSE
MMY330	000728D281	2	TRUE
MMY523	000728BFF2	1	TRUE
MMY937	000728BEA1	1	FALSE
MMY356	000728B869	1	TRUE
MMY533	000728A763	0	TRUE
MMY1036	000728A675	3	TRUE
MMY283	000728A17A	0	TRUE
MMY357	0007289FF4	3	TRUE
MMY790	0007289EEE	0	FALSE
MMY496	0007289463	0	TRUE
MMY360	0007288C87	2	TRUE
MMY535	0007287D32	1	TRUE
MMY358	00072879E6	1	TRUE
MMY341	000728729D	1	TRUE
MMY505	0007286D8B	1	TRUE
MMY275	000728517D	3	TRUE
MMY354	000728501F	1	FALSE
MMY340	0007284CC4	4	TRUE
MMY355	0007284A44	1	TRUE
MMY345	00072847C2	2	FALSE
MMY331	0007284201	0	TRUE
MMY335	0007283EC4	2	TRUE
MMY272	0007283E53	0	TRUE
MMY339	0007283DC9	3	TRUE
MMY286	0007283A9F	0	TRUE
MMY281	00072839D0	2	TRUE
MMY1174	0007283683	0	TRUE
MMY167	0007197184	0	TRUE
MMY177	0007197181	1	TRUE
MMY162	0007196365	0	TRUE
MMY110	00071952C1	0	TRUE
MMY680	0007194C2D	0	TRUE
MMY590	0007194AB4	0	TRUE
MMY244	0007193408	0	TRUE
MMY890	0007192881	0	TRUE
MMY588	00071927CD	0	TRUE
MMY211	000719137A	0	TRUE
MMY2938	0007190250	0	TRUE
MMY205	000718FF00	0	TRUE
MMY257	000718F548	0	TRUE
MMY271	000718E818	0	TRUE
MMY1168	000718E3CE	0	TRUE
MMY1221	000718E1A7	0	TRUE
MMY259	000718DECC	2	TRUE
MMY318	000718D6B2	0	TRUE
MMY171	000718D48D	1	TRUE
MMY243	000718D3D5	1	TRUE
MMY207	000718CB1A	0	TRUE
MMY268	000718C52E	0	TRUE
MMY479	000718C2F1	2	TRUE
MMY454	000718BA34	0	TRUE
MMY115	000718B544	0	TRUE
MMY879	000718AD15	2	TRUE
MMY164	000718AC6E	1	TRUE
MMY476	000718AB32	1	TRUE
MMY258	000718A9DF	0	TRUE
MMY478	000718A937	1	TRUE
MMY1132	000718A186	1	TRUE
MMY188	0007189674	1	TRUE
MMY1085	000715E2E7	0	FALSE
MMY202	000715E030	1	TRUE
MMY303	000715D507	1	FALSE
MMY442	000715D27C	0	TRUE
MMY93	000715D1EB	1	TRUE
MMY203	000715C9DE	0	TRUE
MMY586	000715C924	1	TRUE
MMY839	000715C8E9	1	TRUE
MMY125	000715C7C7	0	TRUE
MMY256	000715C719	1	TRUE
MMY120	000715C35E	2	TRUE
MMY114	000715B890	1	TRUE
MMY119	000715B7D6	0	FALSE
MMY212	000715B5B0	3	TRUE
MMY111	000715ADC3	1	TRUE
MMY1122	000715A8AF	1	TRUE
MMY1193	000715A7D9	2	TRUE
MMY181	000715A4DE	3	TRUE
MMY156	000715A420	0	TRUE
MMY133	000715A367	0	TRUE
MMY172	0007158F72	0	TRUE
MMY319	0007158CC7	1	FALSE
MMY591	0007158AD3	0	TRUE
MMY785	000715866F	1	TRUE
MMY2438	00071582DF	1	TRUE
MMY578	0007158014	4	TRUE
MMY72	0007132F76	0	TRUE
MMY17	000713256D	0	FALSE
MMY2379	0007030CDF	9	TRUE
MMY2310	0007030BAB	1	TRUE
MMY2357	0007030803	2	TRUE
MMY235	000702FEF1	1	FALSE
MMY187	000702FD14	1	FALSE
MMY1228	000702F849	1	TRUE
MMY130	000702F6EA	1	FALSE
MMY209	000702F397	2	TRUE
MMY194	000702F234	0	FALSE
MMY277	000702EC91	1	FALSE
MMY2395	000702E600	2	TRUE
MMY2462	000702DAA5	0	TRUE
MMY2368	0007027D1E	7	TRUE
MMY2407	0007027A0E	2	TRUE
MMY255	0007026D6C	0	FALSE
MMY566	0007025E92	2	TRUE
MMY2549	0006E25397	0	TRUE
MMY2296	0006E24A1B	0	TRUE
MMY2406	0006E242EE	1	TRUE
MMY66	0006E2409C	2	FALSE
MMY104	0006E23728	3	TRUE
MMY1148	0006E23305	1	FALSE
MMY317	0006E22EA6	3	TRUE
MMY242	0006E2281A	0	TRUE
MMY91	0006C8626E	1	TRUE
MMY145	0006C86048	2	TRUE
MMY94	0006C8594E	1	TRUE
MMY78	0006C8546E	0	TRUE
MMY131	0006C842E8	1	FALSE
MMY87	0006C83E0D	2	TRUE
MMY52	0006C7EFB4	5	FALSE
MMY96	0006C7E116	2	TRUE
MMY2584	0006C7D101	0	TRUE
MMY2280	0006B3F1F6	2	TRUE
MMY2389	0006B3EB3E	2	TRUE
MMY688	0006B3D1ED	2	TRUE
MMY1199	0006B3CF10	0	TRUE
MMY705	0006B3C571	1	TRUE
MMY744	0006B3B2E8	0	TRUE
MMY1135	0006B3AC70	0	FALSE
MMY2408	0006B3A496	1	TRUE
MMY2282	0006B39E58	2	TRUE
MMY48	0006B397CF	0	TRUE
MMY2469	0006B39696	1	TRUE
MMY278	0006B38E2B	1	FALSE
MMY308	0006B3891F	1	TRUE
MMY572	0006B35270	1	TRUE
MMY128	0006B35063	0	FALSE
MMY1149	0006B34AE7	4	TRUE
MMY1116	0006B348A4	0	TRUE
MMY2466	000695AF77	1	TRUE
MMY2411	00069597BF	3	TRUE
MMY2468	00069584DF	1	TRUE
MMY63	000634B9B3	0	TRUE
MMY41	00063372C6	0	TRUE

## Sheet: Primary_dataset
Sample	RFID	Count	Age
MMY41	00063372C6	0	2
MMY63	000634B9B3	0	2		N = 167 incl. highlighted influential points. N = 165 with influential points removed
MMY2468	00069584DF	1	6+
MMY2411	00069597BF	3	6+
MMY2466	000695AF77	1	6+
MMY1116	0006B348A4	0	4
MMY1149	0006B34AE7	4	4
MMY572	0006B35270	1	3
MMY308	0006B3891F	1	2
MMY1074	0006B38DA8	1	3
MMY2426	0006B39389	0	4
MMY2469	0006B39696	1	4
MMY48	0006B397CF	0	1
MMY2282	0006B39E58	2	3
MMY2408	0006B3A496	1	4
MMY744	0006B3B2E8	0	3
MMY1094	0006B3B5B8	0	4
MMY2577	0006B3B7C3	0	4
MMY2365	0006B3BC85	1	4
MMY705	0006B3C571	1	3
MMY1199	0006B3CF10	0	4
MMY457	0006B3D199	6	3
MMY688	0006B3D1ED	2	3
MMY736	0006B3E02F	1	3
MMY2352	0006B3E42D	5	4
MMY2389	0006B3EB3E	2	4
MMY2280	0006B3F1F6	2	4
MMY2584	0006C7D101	0	2
MMY96	0006C7E116	2	0
MMY87	0006C83E0D	2	0
MMY2830	0006C84C0B	0	4
MMY78	0006C8546E	0	0
MMY94	0006C8594E	1	0
MMY145	0006C86048	2	0
MMY91	0006C8626E	1	0
MMY242	0006E2281A	0	2
MMY317	0006E22EA6	3	1
MMY104	0006E23728	3	2
MMY2406	0006E242EE	1	4
MMY2318	0006E248E6	0	4
MMY1195	0006E249B4	2	4
MMY2296	0006E24A1B	0	4
MMY2549	0006E25397	0	6+
MMY566	0007025E92	2	4
MMY2407	0007027A0E	2	6+
MMY2368	0007027D1E	7	6+
MMY2317	000702D646	1	6+
MMY2462	000702DAA5	0	6+
MMY2395	000702E600	2	6+
MMY2455	000702E6B0	2	5
MMY2298	000702EA84	3	5
MMY209	000702F397	2	3
MMY1228	000702F849	1	6+
MMY1230	000702FF51	2	5
MMY2357	0007030803	2	6+
MMY2310	0007030BAB	1	6+
MMY2379	0007030CDF	9	6+
MMY72	0007132F76	0	0
MMY578	0007158014	4	0
MMY2438	00071582DF	1	1
MMY785	000715866F	1	0
MMY591	0007158AD3	0	0
MMY2820	0007158EC8	1	4
MMY172	0007158F72	0	0
MMY2832	000715A07B	0	3
MMY133	000715A367	0	1
MMY156	000715A420	0	0
MMY181	000715A4DE	3	1
MMY1193	000715A7D9	2	1
MMY1122	000715A8AF	1	3
MMY2323	000715AA2A	0	2
MMY111	000715ADC3	1	0
MMY212	000715B5B0	3	0
MMY114	000715B890	1	0
MMY3084	000715B9C8	1	4
MMY120	000715C35E	2	0
MMY256	000715C719	1	1
MMY125	000715C7C7	0	0
MMY839	000715C8E9	1	0
MMY586	000715C924	1	0
MMY203	000715C9DE	0	0
MMY93	000715D1EB	1	0
MMY442	000715D27C	0	0
MMY202	000715E030	1	0
MMY188	0007189674	1	0
MMY1132	000718A186	1	1
MMY478	000718A937	1	0
MMY258	000718A9DF	0	0
MMY476	000718AB32	1	0
MMY164	000718AC6E	1	0
MMY879	000718AD15	2	0
MMY115	000718B544	0	0
MMY454	000718BA34	0	0
MMY479	000718C2F1	2	0
MMY268	000718C52E	0	1
MMY207	000718CB1A	0	0
MMY243	000718D3D5	1	0
MMY171	000718D48D	1	0
MMY318	000718D6B2	0	1
MMY259	000718DECC	2	0
MMY1221	000718E1A7	0	3
MMY1168	000718E3CE	0	1
MMY271	000718E818	0	0
MMY257	000718F548	0	0
MMY205	000718FF00	0	0
MMY2938	0007190250	0	4
MMY211	000719137A	0	0
MMY588	00071927CD	0	0
MMY890	0007192881	0	2
MMY244	0007193408	0	0
MMY590	0007194AB4	0	0
MMY680	0007194C2D	0	0
MMY110	00071952C1	0	0
MMY162	0007196365	0	0
MMY177	0007197181	1	0
MMY167	0007197184	0	0
MMY1174	0007283683	0	2
MMY281	00072839D0	2	0
MMY286	0007283A9F	0	0
MMY339	0007283DC9	3	0
MMY272	0007283E53	0	0
MMY335	0007283EC4	2	0
MMY331	0007284201	0	0
MMY355	0007284A44	1	0
MMY340	0007284CC4	4	0
MMY275	000728517D	3	0
MMY505	0007286D8B	1	0
MMY341	000728729D	1	0
MMY358	00072879E6	1	0
MMY535	0007287D32	1	0
MMY360	0007288C87	2	0
MMY496	0007289463	0	0
MMY357	0007289FF4	3	0
MMY283	000728A17A	0	0
MMY1036	000728A675	3	2
MMY533	000728A763	0	0
MMY356	000728B869	1	0
MMY523	000728BFF2	1	0
MMY330	000728D281	2	0
MMY908	000728F304	3	2
MMY526	000728F3AD	1	0
MMY514	00072912CF	1	0
MMY417	000729183E	0	0
MMY352	00072A069A	2	0
MMY342	00072A106F	0	0
MMY346	00072A432A	2	0
MMY332	00072A8D44	0	0
MMY499	00072AD182	1	0
MMY1049	00074DDE4B	1	1
MMY1150	00074ED71F	0	1
MMY671	00074EE192	0	0
MMY1030	00074EE321	0	2
MMY691	00074EE4BE	2	1
MMY406	00074EEB81	0	0
MMY2332	00074EF4E8	1	2
MMY1187	00074EF6C2	1	1
MMY897	00074F018B	3	1
MMY939	00074F0B7B	0	1
MMY426	00074F0DCE	0	0
MMY510	00074F0DE9	3	0
MMY904	00074F31EC	0	1
MMY1058	00074F3715	0	1
MMY347	00074F82C6	1	0
MMY435	00074FEBC9	0	0
MMY915	00074FEBCA	0	1
MMY405	00074FEF63	2	0
MMY2607	NoTransp12	2	0
